# Supplementary material for: Comic-Based Educational Intervention Enhances Antimicrobial Resistance Knowledge and Perceptions Among Adolescents in Ghana
Source: Antibiotics (Basel). 2026 Jun 29;15(7):646. doi: 10.3390/antibiotics15070646 (PMC13403375; doi:10.3390/antibiotics15070646)
Supplement: Supplementary file 1 [file antibiotics-15-00646-s001.zip]

Archive with 1 entries (1 files):
- antibiotics-4346647-supplementary.pdf
